# Supplementary material for: Aldehyde dehydrogenase 2 polymorphism is associated with chemotherapy‐related cognitive impairment in patients with breast cancer who receive chemotherapy
Source: Cancer Med. 2022 Oct 6;12(5):5209–21. doi: 10.1002/cam4.5319 (PMC10028021; doi:10.1002/cam4.5319)
Supplement: Supplementary file 3 — Data S2 [file CAM4-12-5209-s001.zip]

Archive with 136 entries (134 files):
- Supplementary rawdata/P1/
- Supplementary rawdata/P1/A028-1_A01.fsa
- Supplementary rawdata/P1/A028-10_B02.fsa
- Supplementary rawdata/P1/A028-11_C02.fsa
- Supplementary rawdata/P1/A028-12_D02.fsa
- Supplementary rawdata/P1/A028-13_E02.fsa
- Supplementary rawdata/P1/A028-14_F02.fsa
- Supplementary rawdata/P1/A028-15_G02.fsa
- Supplementary rawdata/P1/A028-16_H02.fsa
- Supplementary rawdata/P1/A028-17_A03.fsa
- Supplementary rawdata/P1/A028-18_B03.fsa
- Supplementary rawdata/P1/A028-19_C03.fsa
- Supplementary rawdata/P1/A028-2_B01.fsa
- Supplementary rawdata/P1/A028-20_D03.fsa
- Supplementary rawdata/P1/A028-21_E03.fsa
- Supplementary rawdata/P1/A028-22_F03.fsa
- Supplementary rawdata/P1/A028-23_G03.fsa
- Supplementary rawdata/P1/A028-24_H03.fsa
- Supplementary rawdata/P1/A028-25_A04.fsa
- Supplementary rawdata/P1/A028-26_B04.fsa
- Supplementary rawdata/P1/A028-27_C04.fsa
- Supplementary rawdata/P1/A028-28_D04.fsa
- Supplementary rawdata/P1/A028-29_E04.fsa
- Supplementary rawdata/P1/A028-3_C01.fsa
- Supplementary rawdata/P1/A028-30_F04.fsa
- Supplementary rawdata/P1/A028-31_G04.fsa
- Supplementary rawdata/P1/A028-32_H04.fsa
- Supplementary rawdata/P1/A028-33_A05.fsa
- Supplementary rawdata/P1/A028-34_B05.fsa
- Supplementary rawdata/P1/A028-35_C05.fsa
- Supplementary rawdata/P1/A028-36_D05.fsa
- Supplementary rawdata/P1/A028-37_E05.fsa
- Supplementary rawdata/P1/A028-38_F05.fsa
- Supplementary rawdata/P1/A028-39_G05.fsa
- Supplementary rawdata/P1/A028-4_D01.fsa
- Supplementary rawdata/P1/A028-40_H05.fsa
- Supplementary rawdata/P1/A028-41_A06.fsa
- Supplementary rawdata/P1/A028-42_B06.fsa
- Supplementary rawdata/P1/A028-43_C06.fsa
- Supplementary rawdata/P1/A028-44_D06.fsa
- Supplementary rawdata/P1/A028-45_E06.fsa
- Supplementary rawdata/P1/A028-46_F06.fsa
- Supplementary rawdata/P1/A028-47_G06.fsa
- Supplementary rawdata/P1/A028-48_H06.fsa
- Supplementary rawdata/P1/A028-49_A07.fsa
- Supplementary rawdata/P1/A028-5_E01.fsa
- Supplementary rawdata/P1/A028-50_B07.fsa
- Supplementary rawdata/P1/A028-51_C07.fsa
- Supplementary rawdata/P1/A028-52_D07.fsa
- Supplementary rawdata/P1/A028-53_E07.fsa
- Supplementary rawdata/P1/A028-54_F07.fsa
- Supplementary rawdata/P1/A028-55_G07.fsa
- Supplementary rawdata/P1/A028-56_H07.fsa
- Supplementary rawdata/P1/A028-57_A08.fsa
- Supplementary rawdata/P1/A028-58_B08.fsa
- Supplementary rawdata/P1/A028-59_C08.fsa
- Supplementary rawdata/P1/A028-6_F01.fsa
- Supplementary rawdata/P1/A028-60_D08.fsa
- Supplementary rawdata/P1/A028-61_E08.fsa
- Supplementary rawdata/P1/A028-62_F08.fsa
- Supplementary rawdata/P1/A028-63_G08.fsa
- Supplementary rawdata/P1/A028-64_H08.fsa
- Supplementary rawdata/P1/A028-65_A09.fsa
- Supplementary rawdata/P1/A028-66_B09.fsa
- Supplementary rawdata/P1/A028-67_C09.fsa
- Supplementary rawdata/P1/A028-68_D09.fsa
- Supplementary rawdata/P1/A028-69_E09.fsa
- Supplementary rawdata/P1/A028-7_G01.fsa
- Supplementary rawdata/P1/A028-70_F09.fsa
- Supplementary rawdata/P1/A028-71_G09.fsa
- Supplementary rawdata/P1/A028-72_H09.fsa
- Supplementary rawdata/P1/A028-73_A10.fsa
- Supplementary rawdata/P1/A028-74_B10.fsa
- Supplementary rawdata/P1/A028-75_C10.fsa
- Supplementary rawdata/P1/A028-76_D10.fsa
- Supplementary rawdata/P1/A028-77_E10.fsa
- Supplementary rawdata/P1/A028-78_F10.fsa
- Supplementary rawdata/P1/A028-79_G10.fsa
- Supplementary rawdata/P1/A028-8_H01.fsa
- Supplementary rawdata/P1/A028-80_H10.fsa
- Supplementary rawdata/P1/A028-81_A11.fsa
- Supplementary rawdata/P1/A028-82_B11.fsa
- Supplementary rawdata/P1/A028-83_C11.fsa
- Supplementary rawdata/P1/A028-84_D11.fsa
- Supplementary rawdata/P1/A028-85_E11.fsa
- Supplementary rawdata/P1/A028-86_F11.fsa
- Supplementary rawdata/P1/A028-87_G11.fsa
- Supplementary rawdata/P1/A028-88_H11.fsa
- Supplementary rawdata/P1/A028-89_A12.fsa
- Supplementary rawdata/P1/A028-9_A02.fsa
- Supplementary rawdata/P1/A028-90_B12.fsa
- Supplementary rawdata/P1/A028-91_C12.fsa
- Supplementary rawdata/P1/A028-92_D12.fsa
- Supplementary rawdata/P1/A028-93_E12.fsa
- Supplementary rawdata/P1/A028-94_F12.fsa
- Supplementary rawdata/P1/A028-BLANK_H12.fsa
- Supplementary rawdata/P1/A028-CONTROL_G12.fsa
- Supplementary rawdata/P2/
- Supplementary rawdata/P2/A028-100_F01.fsa
- Supplementary rawdata/P2/A028-101_G01.fsa
- Supplementary rawdata/P2/A028-102_H01.fsa
- Supplementary rawdata/P2/A028-103_A02.fsa
- Supplementary rawdata/P2/A028-104_B02.fsa
- Supplementary rawdata/P2/A028-105_C02.fsa
- Supplementary rawdata/P2/A028-106_D02.fsa
- Supplementary rawdata/P2/A028-107_E02.fsa
- Supplementary rawdata/P2/A028-108_F02.fsa
- Supplementary rawdata/P2/A028-109_G02.fsa
- Supplementary rawdata/P2/A028-110_H02.fsa
- Supplementary rawdata/P2/A028-111_A03.fsa
- Supplementary rawdata/P2/A028-112_B03.fsa
- Supplementary rawdata/P2/A028-113_C03.fsa
- Supplementary rawdata/P2/A028-114_D03.fsa
- Supplementary rawdata/P2/A028-115_E03.fsa
- Supplementary rawdata/P2/A028-116_F03.fsa
- Supplementary rawdata/P2/A028-117_G03.fsa
- Supplementary rawdata/P2/A028-118_H03.fsa
- Supplementary rawdata/P2/A028-119_A04.fsa
- Supplementary rawdata/P2/A028-120_B04.fsa
- Supplementary rawdata/P2/A028-121_C04.fsa
- Supplementary rawdata/P2/A028-122_D04.fsa
- Supplementary rawdata/P2/A028-123_E04.fsa
- Supplementary rawdata/P2/A028-124_F04.fsa
- Supplementary rawdata/P2/A028-95_A01.fsa
- Supplementary rawdata/P2/A028-96_B01.fsa
- Supplementary rawdata/P2/A028-97_C07.fsa
- Supplementary rawdata/P2/A028-98_D07.fsa
- Supplementary rawdata/P2/A028-99_E01.fsa
- Supplementary rawdata/P2/A028-SM1_H04.fsa
- Supplementary rawdata/P2/A028-SM2_A05.fsa
- Supplementary rawdata/P2/A028-SM3_B05.fsa
- Supplementary rawdata/P2/A028-SM4_C05.fsa
- Supplementary rawdata/P2/A028-SM5_D05.fsa
- Supplementary rawdata/P2/A028-SM6_E05.fsa
- Supplementary rawdata/P2/blank_G05.fsa
- Supplementary rawdata/P2/control_F05.fsa
